# Supplementary material for: Essential role of protein kinase R in the pathogenesis of pulmonary veno-occlusive disease
Source: JCI Insight. 2025 Aug 21;10(19):e193495. doi: 10.1172/jci.insight.193495 (PMC12513476; doi:10.1172/jci.insight.193495)
Supplement: Supporting data values [file jciinsight-10-193495-s055.xlsx]

## Sheet: Figure 1A
Relative protein amount
p-PKR				t-PKR				p-PKR/t-PKR				p-eIF2𝛂				t-eIF2𝛂				p-eIF2𝛂/t-eIF2𝛂				ATF4				GADD34				VE-Cad
Ctrl		KO		Ctrl		KO		Ctrl		KO		Ctrl		KO		Ctrl		KO		Ctrl		KO		Ctrl		KO		Ctrl		KO		Ctrl		KO
Veh	MMC	Veh	MMC	Veh	MMC	Veh	MMC	Veh	MMC	Veh	MMC	Veh	MMC	Veh	MMC	Veh	MMC	Veh	MMC	Veh	MMC	Veh	MMC	Veh	MMC	Veh	MMC	Veh	MMC	Veh	MMC	Veh	MMC	Veh	MMC
0.98	2.07	0.0821	0.0777	1.02	1.44	0.034	0.0265	0.964	1.44	NA	NA	0.726	4.76	0.713	0.603	0.878	1.26	0.699	0.552	0.827	3.79	1.02	1.09	0.874	3.84	0.714	0.496	0.752	0.821	0.475	0.379	1.05	0.591	1.24	1.54
1.02	3.09	0.0772	0.1714	0.982	2.02	0.0388	0.177	1.04	1.53			1.27	4.77	0.552	0.485	1.12	1.25	0.688	0.915	1.13	3.83	0.802	0.53	1.13	2.83	0.635	0.632	1.25	0.239	0.685	0.357	0.953	0.611	1.5	1.21
0.725	5.31	0.0918	0.0899	0.719	1.1	0.1012	0.0122	1.01	4.85			0.978	3.31	2.16	0.537	1.04	1.2	1.07	0.475	0.941	2.77	2.03	1.13	0.722	3.43	1.26	0.235	0.623	0.496	0.328	0.468	0.823	0.766	1.324	0.878
1.27	3.56	0.0731	0.0538	1.28	1.71	0.0865	0.0882	0.994	2.08			1.02	8.99	1.18	0.699	0.957	0.684	0.893	0.783	1.07	13.1	1.33	0.893	1.28	5.71	1.37	0.99	1.38	0.713	0.536	0.275	1.18	0.713	1.081	1.275
	3.66		0.0558		1.39		0.0281		2.64				6.26		0.899		0.709		0.839		8.83		1.07		5.7		1.14		0.241		0.305		0.641		0.905
	2.08		0.0591		0.72		0.123		2.88				4.43		0.763		0.524		0.987		8.46		0.773		4.58		1.2		0.43		0.472		0.543		1.472

## Sheet: Figure 1B
Relative mRNA expression
ATF3 mRNA				ATF4 mRNA				PKR mRNA				GADD34 mRNA				GDF15 mRNA				VEGFA mRNA
Ctrl		KO		Ctrl		KO		Ctrl		KO		Ctrl		KO		Ctrl		KO		Ctrl		KO
Veh	MMC	Veh	MMC	Veh	MMC	Veh	MMC	Veh	MMC	Veh	MMC	Veh	MMC	Veh	MMC	Veh	MMC	Veh	MMC	Veh	MMC	Veh	MMC
0.989	3.89	0.521	0.818	1.11	1.67	0.392	0.444	1.56	3.23	0.323	0.074	1.21	2	0.933	1.05	1.24775	83.1194	0.074239	4.34252	1.07	3.52	1.38	1.95
1.1	2.69	0.632	0.955	1.08	2.1	0.393	0.494	1.77	3.39	0.351	0.234	1.24	2.28	0.759	1.06	1.13236	30.4235	0.113514	4.55841	0.75	4.11	1.73	2.04
1	2.97	0.596	0.75	0.947	1.9	0.298	0.572	1.6	3.07	0.305	0.085	0.668	2.72	0.548	1.2	1.18866	50.4616	0.172055	3.72834	1.19	3.77	1.6	2.19
1.1	2.5	1.03	0.581	0.86	1.24	0.558	0.389	0.341	7.13	0.0136	9.47e-11	0.618	1.26	0.863	0.773	0.686643	22.0147	0.111178	0.798721	0.992	3.41	2.1	1.69
0.996	2.19	1.04	0.721	0.85	1.41	0.749	0.392	0.441	6.65	0.091	7.53e-11	0.936	1.37	0.857	0.724	1.64448	22.4773	0.480185	1.41007
1	1.89	0.829	0.695	0.866	1.29	1	0.38	0.288	7.23	0.0673	1.6e-10	0.878	1.65	0.898	0.833	2.54494	8.11391	0.565133	1.36203
0.887	3.48	0.615	0.917	1.1	2.72	0.431	0.302					0.96	2.09	0.924	0.453	0.171712		0.408006	0.658964
0.922	2.86	0.654	0.829	0.908	2.45	0.388	0.435					1.41	1.72	0.798	1.41	0.106437			0.925479
0.986	4.25	0.635	1.09	1.29	3.01	0.534	0.442					1.09	2.1	0.849	0.917	0.277021			1.22118

## Sheet: Figure 1C
Fold enrichment
PKR				ATF3				GADD34				GDF15
Ctrl		KO		Ctrl		KO		Ctrl		KO		Ctrl		KO
Veh	MMC	Veh	MMC	Veh	MMC	Veh	MMC	Veh	MMC	Veh	MMC	Veh	MMC	Veh	MMC
1	2150	0	0	0	14.2	0	0.00573	1.9	17.1	0.632	0.535	0.62	486	0	0
1	2630	0	45.3	1	11.1	0	0	0.761	15.4	0.937	0.607	1.44	413	0	0
1	3660	0	0	0	11.6	0	0.0308	0.799	13.2	0.298	0.956	0.946	321	0	0
1	3060	0.417	0	0	10.5	0	1.5	0.537	27.8	1.45	0.644

## Sheet: Figure 1D
Relative amount
Puromycin
Ctrl		KO
Veh	MMC	Veh	MMC
0.937	0.389	1.82	1.17
1.07	0.148	1.79	1.4
1.08	0.492	1.4	1.47
0.925	0.00297	1.44	1.56

## Sheet: Figure 2A
Hemodynamic measurement
RVSP (right ventricle systolic pressure)					RV/LV+S
Ctrl		KO			Ctrl		KO
Veh	MMC	Veh	MMC		Veh	MMC	Veh	MMC
17.6	24	17.1	18.8		0.160538	0.488735	0.25	0.279412
17	24.8	17.2	20.7		0.279616	0.444227	0.166667	0.248235
15.6	23.06	19.86	18.2		0.21513	0.529963	0.230769	0.27216
20.52	25.1	19.5	17.1		0.23757	0.584139	0.219048	0.269231
18.91	27.51	21.29	22.02		0.20995	0.36265	0.21826	0.18515
20.98	25.4	21.5	20.99		0.22429	0.30201	0.20769	0.18808
21.28	28.99	22.43	21.35		0.21717	0.30997	0.22185	0.21104
17.01	24.96	19.4	19.75			0.32024	0.23203	0.21146
	24.99	20.26	21.02

## Sheet: Figure 2B
Right ventricle wall thickness
	RV wall thickness in mm
	Ctrl		KO
	Veh	MMC	Veh	MMC
	1.812	3.438	2.176	2.056
	1.996	3.306	1.856	2.426
	2.246	3.304	1.824	2.358
	1.787	3.582	1.783	2.01
	1.942	2.911	1.974	1.995
	2.0136	3.211	2.185	2.13

## Sheet: Figure 2C
Lung microfil vessels casting
	Junctions						Branches
	Ctrl		KO				Ctrl		KO
	Veh	MMC	Veh	MMC			Veh	MMC	Veh	MMC
#1	463	121	556	573		#1	759	274	919	1003
#2	478	151	491	612		#2	737	268	898	945
#3	527	128	576	593		#3	807	323	918	952
#4	455	91	363	437		#4	594	192	686	794

## Sheet: Figure 2D
Percent Luminal occlusion
		Veh					MMC
		#1	#2	#3	#4	#5	#1	#2	#3	#4	#5
WT	Moderate	4.5082	3.47826	3.41463	3.16206	4.45545	39.2996	35.7401	37.0504	29.2359	38.8889
	Severe	0.409836	0	0	0.790514	0.990099	7.393	7.22022	5.39568	3.98671	6.59722
		Veh					MMC
		#1	#2	#3	#4	#5	#1	#2	#3	#4	#5
KO	Moderate	3.97112	6.2201	1.5625	2.09059	4.0724	3.35821	5.55556	5.7971	3.47222	2.04082
	Severe	0.722022	0.478469	0	0	1.35747	1.49254	0.925926	0.362319	1.04167	0

## Sheet: Figure 2F
	Relative fluorescence intensity
	𝛂SMA							VE-Cad
	Ctrl		KO(d5)		KO(d10)			Ctrl		KO(d5)		KO(d10)
	Veh	MMC	Veh	MMC	Veh	MMC		Veh	MMC	Veh	MMC	Veh	MMC
	0.530752	2.80578	0.82406	1.0663	1.38649	0.614009		0.980206	0.244764	0.864747	1.26315	1.03158	1.26553
	0.26293	7.63795	0.588288	0.730063	1.19068	1.13914		1.05631	0.217587	0.829232	1.25933	0.718814	0.778162
	0.837146	5.11891	1.00654	1.19865	1.09401	1.2481		0.889109	0.115751	0.735185	0.888089	1.62747	0.692246
	0.415451	4.83519	0.633884	1.33054	1.24784	1.08704		0.688781	0.188424	0.960474	0.838866	1.17298	0.919268
	1.91512	2.114	2.00041	0.959673	1.07161	1.02522		0.800198	0.243127	0.795346	1.14314	1.7073	0.722328
	1.76299	5.8669	0.741654	0.657057	0.98461	0.55261		0.619903	0.315933	1.51775	1.01786	1.00683	1.0266
	0.266019	2.79111	0.528058	1.07879	0.624166	0.629373		0.839542	0.203118	1.80318	1.10013	0.843936	1.45518
	0.699303	4.23758	1.0039	1.19749	0.54338	0.793706		1.68639	0.306504	0.926412	1.06164	1.067	1.40121
	1.58669	5.84959	1.67747	0.971253	0.86293	0.880426		0.987976	0.332587	0.889178	1.01486	0.777061	1.76433
	1.72361	3.90675	1.80036	0.672753	0.933738	1.21853		1.45159	0.345161	1.0305	0.877449	1.2468	0.8963

## Sheet: Figure 2G
	Relative dye intensity
	Evans blue dye stain
	Ctrl		KO(d5)		KO(d10)
	Veh	MMC	Veh	MMC	MMC
	0.977064	2.58257	1.06422	1.09633	0.857798
	0.908257	2.25229	0.894495	0.885321	1.01835
	1.11468	2.34404	1.03211	0.931193	1

[truncated: 13 more sheets: Figure 3C, Figure 4A, Figure 4B, Figure 4C, Figure 4D, Figure 4E, Supp Figure S1A, Supp Figure S1B, Supple Figure S1C, Supp Figure S2, Supp Figure S4, Supp Figure S8, Supp Figure S9]
